# Supplementary material for: Subunit C of V-ATPase-VmaC Is Required for Hyphal Growth and Conidiation in A. fumigatus by Affecting Vacuolar Calcium Homeostasis and Cell Wall Integration
Source: J Fungi (Basel). 2022 Nov 17;8(11):1219. doi: 10.3390/jof8111219 (PMC9699406; doi:10.3390/jof8111219)
Supplement: Supplementary file 1 [file jof-08-01219-s001.zip]

Archive with 8 entries (8 files):
- Fig S1.pdf
- Fig S2.pdf
- Fig S3.pdf
- Fig S4.pdf
- Fig S5.pdf
- Table S1.xlsx
- Table S2.pdf
- Table S3.pdf
